# Supplementary material for: Magnetic Fields and Cancer: Epidemiology, Cellular Biology, and Theranostics
Source: Int J Mol Sci. 2022 Jan 25;23(3):1339. doi: 10.3390/ijms23031339 (PMC8835851; doi:10.3390/ijms23031339)
Supplement: Supplementary file 1 [file ijms-23-01339-s001.zip]

Archive with 139 entries (92 files):
- Supplementary Data Set S1/
- Supplementary Data Set S1/MF and Cancer.Data/
- Supplementary Data Set S1/MF and Cancer.Data/PDF/
- Supplementary Data Set S1/MF and Cancer.Data/PDF/0062303658/
- Supplementary Data Set S1/MF and Cancer.Data/PDF/0062303658/72.full.pdf
- Supplementary Data Set S1/MF and Cancer.Data/PDF/0072669420/
- Supplementary Data Set S1/MF and Cancer.Data/PDF/0072669420/nihms743249.pdf
- Supplementary Data Set S1/MF and Cancer.Data/PDF/0114763731/
- Supplementary Data Set S1/MF and Cancer.Data/PDF/0114763731/Ptitsyna-Railway.pdf
- Supplementary Data Set S1/MF and Cancer.Data/PDF/0140906127/
- Supplementary Data Set S1/MF and Cancer.Data/PDF/0140906127/1-s2.0-S0160412015301148-main.pdf
- Supplementary Data Set S1/MF and Cancer.Data/PDF/0262626477/
- Supplementary Data Set S1/MF and Cancer.Data/PDF/0262626477/1-s2.0-S0079610704001075-main.pdf
- Supplementary Data Set S1/MF and Cancer.Data/PDF/0332452715/
- Supplementary Data Set S1/MF and Cancer.Data/PDF/0332452715/Zhou2018_Article_ReductionOfElectricFieldStren.pdf
- Supplementary Data Set S1/MF and Cancer.Data/PDF/0375241306/
- Supplementary Data Set S1/MF and Cancer.Data/PDF/0375241306/risa.12551.pdf
- Supplementary Data Set S1/MF and Cancer.Data/PDF/0461057766/
- Supplementary Data Set S1/MF and Cancer.Data/PDF/0461057766/je-20-054.pdf
- Supplementary Data Set S1/MF and Cancer.Data/PDF/0489929154/
- Supplementary Data Set S1/MF and Cancer.Data/PDF/0489929154/1-s2.0-S0079610718301007-main.pdf
- Supplementary Data Set S1/MF and Cancer.Data/PDF/0537169225/
- Supplementary Data Set S1/MF and Cancer.Data/PDF/0537169225/ajpregu.00280.2002.pdf
- Supplementary Data Set S1/MF and Cancer.Data/PDF/0616825461/
- Supplementary Data Set S1/MF and Cancer.Data/PDF/0616825461/bem.20326.pdf
- Supplementary Data Set S1/MF and Cancer.Data/PDF/0628644541/
- Supplementary Data Set S1/MF and Cancer.Data/PDF/0628644541/v11p0579.pdf
- Supplementary Data Set S1/MF and Cancer.Data/PDF/0662023288/
- Supplementary Data Set S1/MF and Cancer.Data/PDF/0662023288/2016BelyaevEUROPAEMEMFGuideline2016forthepreve.pdf
- Supplementary Data Set S1/MF and Cancer.Data/PDF/0947243666/
- Supplementary Data Set S1/MF and Cancer.Data/PDF/0947243666/A27593D678F5E4835AE750371276B67F.pdf
- Supplementary Data Set S1/MF and Cancer.Data/PDF/0967242665/
- Supplementary Data Set S1/MF and Cancer.Data/PDF/0967242665/art00006.pdf
- Supplementary Data Set S1/MF and Cancer.Data/PDF/1103778740/
- Supplementary Data Set S1/MF and Cancer.Data/PDF/1103778740/bem.20252.pdf
- Supplementary Data Set S1/MF and Cancer.Data/PDF/1216369685/
- Supplementary Data Set S1/MF and Cancer.Data/PDF/1216369685/ehp.9195147.pdf
- Supplementary Data Set S1/MF and Cancer.Data/PDF/1243332475/
- Supplementary Data Set S1/MF and Cancer.Data/PDF/1243332475/1-s2.0-S0269749116309526-main.pdf
- Supplementary Data Set S1/MF and Cancer.Data/PDF/2176577523/
- Supplementary Data Set S1/MF and Cancer.Data/PDF/2176577523/Morsing2019_Article_HybridPETMRIInMajorCancers.pdf
- Supplementary Data Set S1/MF and Cancer.Data/PDF/2190692548/
- Supplementary Data Set S1/MF and Cancer.Data/PDF/2190692548/fasebj.12.6.395.pdf
- Supplementary Data Set S1/MF and Cancer.Data/PDF/2259223092/
- Supplementary Data Set S1/MF and Cancer.Data/PDF/2259223092/radiol.2019182947.pdf
- Supplementary Data Set S1/MF and Cancer.Data/PDF/2300834828/
- Supplementary Data Set S1/MF and Cancer.Data/PDF/2300834828/Occupational Radiation Exposures and Air Traff.pdf
- Supplementary Data Set S1/MF and Cancer.Data/PDF/2674911271/
- Supplementary Data Set S1/MF and Cancer.Data/PDF/2674911271/Karimi2020_Article_InsightsInTheBiologyOfExtre.pdf
- Supplementary Data Set S1/MF and Cancer.Data/PDF/2802571610/
- Supplementary Data Set S1/MF and Cancer.Data/PDF/2802571610/Evaluation_of_Continuous_Exposure_to_Magnetic_.pdf
- Supplementary Data Set S1/MF and Cancer.Data/PDF/2806912330/
- Supplementary Data Set S1/MF and Cancer.Data/PDF/2806912330/kwf020.pdf
- Supplementary Data Set S1/MF and Cancer.Data/PDF/2820067436/
- Supplementary Data Set S1/MF and Cancer.Data/PDF/2820067436/i1943-4618-16-2-55.pdf
- Supplementary Data Set S1/MF and Cancer.Data/PDF/3001103096/
- Supplementary Data Set S1/MF and Cancer.Data/PDF/3001103096/50ACDF3EDD8F44D69DCA51CA77188086.pdf
- Supplementary Data Set S1/MF and Cancer.Data/PDF/3120985801/
- Supplementary Data Set S1/MF and Cancer.Data/PDF/3120985801/Maes-Verschaeve2016_Article_GeneticDamageInHum.pdf
- Supplementary Data Set S1/MF and Cancer.Data/PDF/3163656974/
- Supplementary Data Set S1/MF and Cancer.Data/PDF/3163656974/1048291118758460.pdf
- Supplementary Data Set S1/MF and Cancer.Data/PDF/3370616733/
- Supplementary Data Set S1/MF and Cancer.Data/PDF/3370616733/Brain_Cancer_Risk_and_Electromagnetic_Fields_E.pdf
- Supplementary Data Set S1/MF and Cancer.Data/PDF/3441812289/
- Supplementary Data Set S1/MF and Cancer.Data/PDF/3441812289/6605795a.pdf
- Supplementary Data Set S1/MF and Cancer.Data/PDF/3593771486/
- Supplementary Data Set S1/MF and Cancer.Data/PDF/3593771486/OCCUPA~2.PDF
- Supplementary Data Set S1/MF and Cancer.Data/PDF/3637400466/
- Supplementary Data Set S1/MF and Cancer.Data/PDF/3637400466/Rogers2021_Article_IntraoperativeMRIForBrainTu.pdf
- Supplementary Data Set S1/MF and Cancer.Data/PDF/3806969750/
- Supplementary Data Set S1/MF and Cancer.Data/PDF/3806969750/ExposuretoElectromagneticFieldsInducesOxidativ.pdf
- Supplementary Data Set S1/MF and Cancer.Data/PDF/3833687916/
- Supplementary Data Set S1/MF and Cancer.Data/PDF/3833687916/rspb20180590.pdf
- Supplementary Data Set S1/MF and Cancer.Data/PDF/4023452685/
- Supplementary Data Set S1/MF and Cancer.Data/PDF/4023452685/1-s2.0-S0048969712003919-main.pdf
- Supplementary Data Set S1/MF and Cancer.Data/PDF/4039011721/
- Supplementary Data Set S1/MF and Cancer.Data/PDF/4039011721/1-s2.0-S0013935120303662-main.pdf
- Supplementary Data Set S1/MF and Cancer.Data/PDF/4080726443/
- Supplementary Data Set S1/MF and Cancer.Data/PDF/4080726443/rsif.2015.0995.pdf
- Supplementary Data Set S1/MF and Cancer.Data/PDF/4127301238/
- Supplementary Data Set S1/MF and Cancer.Data/PDF/4127301238/nch030.pdf
- Supplementary Data Set S1/MF and Cancer.Data/PDF/4162717634/
- Supplementary Data Set S1/MF and Cancer.Data/PDF/4162717634/bcj201243.pdf
- Supplementary Data Set S1/MF and Cancer.Data/PDF/4196241223/
- Supplementary Data Set S1/MF and Cancer.Data/PDF/4196241223/Insights_in_the_biology_of_extremely_low-frequ.pdf
- Supplementary Data Set S1/MF and Cancer.Data/rdb/
- Supplementary Data Set S1/MF and Cancer.Data/rdb/csort.frm
- Supplementary Data Set S1/MF and Cancer.Data/rdb/csort.MYD
- Supplementary Data Set S1/MF and Cancer.Data/rdb/csort.MYI
- Supplementary Data Set S1/MF and Cancer.Data/rdb/db.opt
- Supplementary Data Set S1/MF and Cancer.Data/rdb/jterms.frm
- Supplementary Data Set S1/MF and Cancer.Data/rdb/jterms.MYD
- Supplementary Data Set S1/MF and Cancer.Data/rdb/jterms.MYI
- Supplementary Data Set S1/MF and Cancer.Data/rdb/misc.frm
- Supplementary Data Set S1/MF and Cancer.Data/rdb/misc.MYD
- Supplementary Data Set S1/MF and Cancer.Data/rdb/misc.MYI
- Supplementary Data Set S1/MF and Cancer.Data/rdb/pdf_index.frm
- Supplementary Data Set S1/MF and Cancer.Data/rdb/pdf_index.MYD
- Supplementary Data Set S1/MF and Cancer.Data/rdb/pdf_index.MYI
- Supplementary Data Set S1/MF and Cancer.Data/rdb/refs.frm
- Supplementary Data Set S1/MF and Cancer.Data/rdb/refs.MYD
- Supplementary Data Set S1/MF and Cancer.Data/rdb/refs.MYI
- Supplementary Data Set S1/MF and Cancer.Data/rdb/refs_ext.frm
- Supplementary Data Set S1/MF and Cancer.Data/rdb/refs_ext.MYD
- Supplementary Data Set S1/MF and Cancer.Data/rdb/refs_ext.MYI
- Supplementary Data Set S1/MF and Cancer.Data/rdb/reftype.frm
- Supplementary Data Set S1/MF and Cancer.Data/rdb/terms.frm
- Supplementary Data Set S1/MF and Cancer.Data/rdb/terms.MYD
- Supplementary Data Set S1/MF and Cancer.Data/rdb/terms.MYI
- Supplementary Data Set S1/MF and Cancer.Data/tdb/
- Supplementary Data Set S1/MF and Cancer.Data/tdb/csort.frm
- Supplementary Data Set S1/MF and Cancer.Data/tdb/csort.MYD
- Supplementary Data Set S1/MF and Cancer.Data/tdb/csort.MYI
- Supplementary Data Set S1/MF and Cancer.Data/tdb/db.opt
- Supplementary Data Set S1/MF and Cancer.Data/tdb/jterms.frm
- Supplementary Data Set S1/MF and Cancer.Data/tdb/jterms.MYD
- Supplementary Data Set S1/MF and Cancer.Data/tdb/jterms.MYI
- Supplementary Data Set S1/MF and Cancer.Data/tdb/misc.frm
- Supplementary Data Set S1/MF and Cancer.Data/tdb/misc.MYD
- Supplementary Data Set S1/MF and Cancer.Data/tdb/misc.MYI
- Supplementary Data Set S1/MF and Cancer.Data/tdb/pdf_index.frm
- Supplementary Data Set S1/MF and Cancer.Data/tdb/pdf_index.MYD
- Supplementary Data Set S1/MF and Cancer.Data/tdb/pdf_index.MYI
- Supplementary Data Set S1/MF and Cancer.Data/tdb/refs.frm
- Supplementary Data Set S1/MF and Cancer.Data/tdb/refs.MYD
- Supplementary Data Set S1/MF and Cancer.Data/tdb/refs.MYI
- Supplementary Data Set S1/MF and Cancer.Data/tdb/refs_ext.frm
- Supplementary Data Set S1/MF and Cancer.Data/tdb/refs_ext.MYD
- Supplementary Data Set S1/MF and Cancer.Data/tdb/refs_ext.MYI
- Supplementary Data Set S1/MF and Cancer.Data/tdb/terms.frm
- Supplementary Data Set S1/MF and Cancer.Data/tdb/terms.MYD
- Supplementary Data Set S1/MF and Cancer.Data/tdb/terms.MYI
- Supplementary Data Set S1/MF and Cancer.enl
- Supplementary Tables S1-S5/
- Supplementary Tables S1-S5/Supplementary Table S1.pdf
- Supplementary Tables S1-S5/Supplementary Table S2.pdf
- Supplementary Tables S1-S5/Supplementary Table S3.pdf
- Supplementary Tables S1-S5/Supplementary Table S4.pdf
- Supplementary Tables S1-S5/Supplementary Table S5.pdf
